# Supplementary material for: Genome based analysis of type-I polyketide synthase and nonribosomal peptide synthetase gene clusters in seven strains of five representative Nocardia species
Source: BMC Genomics. 2014 Apr 30;15(1):323. doi: 10.1186/1471-2164-15-323 (PMC4035055; doi:10.1186/1471-2164-15-323)
Supplement: Supplementary file 1 — Additional file 1: Table S1: ORFs and module/domain structures of PKS-I, NRPS, and PKS-I/NRPS hybrid gene clusters in genomes. Data for N. otitidiscaviarum IFM 11049, N. asteroides NBRC 15531 T, N. brasiliensis NBRC 14402 T and IFM 10847 are shown. (XLSX 33 KB) [file 12864_2013_6019_MOESM1_ESM.xlsx]

## Sheet: Sheet1
Table S1. ORFs and module/domain structures of PKS-I, NRPS, and PKS-I/NRPS hybrid gene clusters in genomes of N. otitidiscaviarum IFM 11049, N. asteroides NBRC 15531T, N. brasiliensis NBRC 14402T and IFM 10847.
strain	synthase type	#	PKS-I and/or NRPS			Closest homolog (best Blast hit)
			locus_tag	length (aa)	domain	locus_tag, gene	origin	domain	%*
N. otitidiscaviarum IFM 11049	PKS-I	1	NOTIT_34_00620	1765	ACP-KS/AT/ACP/ACP-Te	NOCYR_0145, pks13	N. cyriacigeorgica GUH-2	ACP-KS/AT/ACP/ACP-Te	72 / 82
		11	NOTIT_58_01020	2068	KS/AT/ACP/ACP/KR	O3I_016575, pfaA	N. brasiliensis ATCC 700358	KS/AT/ACP/ACP/KR	69 / 76
		14	NOTIT_20_02870	2820	KS/AT/DH/MT/ER/KR/ACP	O3I_018810	N. brasiliensis ATCC 700358	KS/AT/DH/MT/ER/KR/ACP-Te	75 / 85
		30	NOTIT_20_01100	2133	KS/AT/DH/ER/KR/ACP	NOCYR_3144	N. cyriacigeorgica GUH-2	KS/AT/DH/ER/KR/ACP	77 / 86
	NRPS	2	NOTIT_11_06890	1338	A/T	O3I_002055	N. brasiliensis ATCC 700358	A/T	84 / 89
		4	NOTIT_41_01750†	3134	A/T/E-C/A/T-C	O3I_004080	N. brasiliensis ATCC 700358	A/T-C/A/T-C	67 / 76
		25	NOTIT_21_03020	4542	C/A/T-C/A/T-C/A/T-C/A/T-Te	O3I_026465	N. brasiliensis ATCC 700358	C/A/T-C/A/T-C/A/T-C/A/T-Te	73 / 81
		27	NOTIT_27_00710	4397	C/A/T/E-C/A/T-C/A/T/E-Te	NOCYR_4062	N. cyriacigeorgica GUH-2	C/A/T/E-C/A/T-C/A/T/E-Te	68 / 78
		33	NOTIT_11_01800	1429	C/A/T-Te	O3I_034810	N. brasiliensis ATCC 700358	C/A/T-Te	67 / 75
		35	NOTIT_28_00280	2213	C/A/T/E-C	O3I_037910	N. brasiliensis ATCC 700358	C/A/T-C/A/T-C/A/T-C/A/T-C/A/T-C/A/T/E-C/A/T-C/A/T-C/A/T-C/A/T-C/A/T-C/A/T/E-C	69 / 79
		36	NOTIT_64_00560	5996	C/A/T-C/A/T-C/A/T-C/A/T-C/A/T-C	nfa50630	N. farcinica IFM 10152	C/A/T-C/A/T-C/A/T-C/A/T-C/A/T-C	60 / 69
			NOTIT_64_00570	8456	A/T-C/A/T-C/A/T-C/A/T-C/A/T-C/A/T-C/A/T-C/A/T-Te	NOCYR_4843	N. cyriacigeorgica GUH-2	A/T-C/A/T-C/A/T-C/A/T-C/A/T-C/A/T-C/A/T-C/A/T-Te	62 / 72
		38	NOTIT_48_00420	5472	A/T/E-C/A/T/E-C/A/T-C/A/T-Te	nfa7180	N. farcinica IFM 10152	A/T-C/A/T-Te	61 / 70
		39	NOTIT_47_10160	4532	C/A/T/E-C/A/T-C/A/T-C/T-Te	OPAG_09093	Rhodococcus opacus PD630	C/A/T/E-C/A/T-C/A/T-C/A/T-C/A/T-Te	44 / 57
		40	NOTIT_47_08460	2600	C/A/T-C/A/T-Te	G418_26698	Rhodococcus qingshengii BKS 20-40	C/A/T/E-C/A/T-C/A/T-Te	52 / 65
		41	NOTIT_03_00010	1754	C/A/T-Te	NOCYR_4800	N. cyriacigeorgica GUH-2	C/A/T-C/A/T-C/A/T-C/A/T-C/A/T-C/A/T/E-C/A/T-C/A/T-C/A/T-C/A/T-C/A/T-C/A/T/E-C	71 / 83
		42	NOTIT_24_01940	2423	T-Cy/A/T-Cy/A/T	IYC_19575	Clostridium sporogenes PA 3679	T-Cy/A/T-Cy/A/T	39 / 55
			NOTIT_24_01930	1955	Cy/A/MT/T-Te	Sros_3767,	Streptosporangium roseum DSM 43021	Cy/A/MT/T-Te	46 / 57
	PKS-I/ NRPS hybrid	5	NOTIT_03_00430	1100	C/A/T	nfa7660, nbtD	N. farcinica IFM 10152	C/A/T-C/T	67 / 75
			NOTIT_41_00480	1508	T-Cy/A/T	nfa7680, nbtF	N. farcinica IFM 10152	T-Cy/A/T	64 / 75
		20	NOTIT_47_07110	638	A/T	O3I_022800	N. brasiliensis ATCC 700358	A/T	73 / 82
			NOTIT_47_07120	1657	KS/ACP-C	O3I_022795	N. brasiliensis ATCC 700358	KS/ACP-C	75 / 82
			NOTIT_47_07140	3441	A/T/E-C/A/T/E-C	O3I_022785	N. brasiliensis ATCC 700358	C/A/T/E-C/A/T/E-C	68 / 78
			NOTIT_47_07150	2534	C/A/T-C/A/T-C	O3I_022780	N. brasiliensis ATCC 700358	C/A/T-C/A/T-C	65 / 75
			NOTIT_47_07220	7746	C/A/T-C/A/T-C/A/T-C/A/T-C/A/T-C/A/T-C/A/T-Te	ROP_02610	Rhodococcus opacus B4	C/A/T-C/A/T-C/A/T-C/A/T-C/A/T-C/A/T-C/A/T-C/A/T-C/A/T-Te	46 / 59
			NOTIT_47_07270	9517	C/A/T-C/A/T/E-C/A/T-C/A/T/E-C/A/T/E-C/A/T-C/A/T-Te	GOACH_03_02990	Gordonia aichiensis NBRC 108223	A/T-C/A/T-C/A/T/E-C/A/T-C/A/T/E-C/A/T/E-C/A/T-C/A/T-C/A/T-Te	40 / 54
N. asteroides NBRC 15531T	PKS-I	1	NCAST_25_03140	1727	ACP-KS/AT/ACP/ACP-Te	nfa1890	N. farcinica IFM 10152	ACP-KS/AT/ACP/ACP-Te	76 / 84
		11	NCAST_32_00390	2155	KS/AT/ACP/ACP/KR	O3I_016575, pfaA	N. brasiliensis ATCC 700358	KS/AT/ACP/ACP/KR	67 / 75
		13	NCAST_10_00730	2132	KS/AT/DH/ER/KR/ACP	NOCYR_2493	N. cyriacigeorgica GUH-2	KS/AT/DH/ER/KR/ACP	84 / 90
		43	NCAST_24_01760	1428	KS/AT/AMT	WSS_A09407	Rhodococcus opacus M213	KS/AT/AMT	66 / 75
		44	NCAST_21_01670	1291	KS/AT/DH/ACP	aviM/STVIR_2897	Streptomyces viridochromogenes Tue57	KS/AT/ACP	60 / 71
		45	NCAST_08_00240	2084	KS/AT/DH/ER/KR/ACP	AORI_4645	Amycolatopsis orientalis HCCB10007	KS/AT/DH/ER/KR/ACP-Te	48 / 61
		46	NCAST_33_02270	4744	KS/AT/ACP-KS/AT/DH/KR/ACP-KS/AT/DH/ER/KR/ACP	Strvi_7995	Streptomyces violaceusniger Tu 4113	KS/AT/DH/KR/ACP-KS/AT/DH/ER/KR/ACP-KS/AT/DH/KR/ACP	52 / 64
			NCAST_33_02280	3611	KS/AT/DH/KR/ACP-KS/AT/DH/KR/ACP	SSAG_05828	Streptomyces sp. Mg1	KS/AT/DH/KR/ACP-KS/AT/DH/KR/ACP-KS/AT/DH	51 / 63
			NCAST_33_02290	5288	KS/AT/DH/KR/ACP-KS/AT/DH/KR/ACP-KS/AT/DH/KR/ACP	Strvi_7997	Streptomyces violaceusniger Tu 4113	KS/AT/DH/KR/ACP-KS/AT/DH/KR/ACP-KS/AT/DH/KR/ACP-KS/AT/DH/KR/ACP	53 / 64
			NCAST_33_02300	7257	KS/AT/DH/KR/ACP-KS/AT/DH/KR/ACP-KS/AT/DH/KR/ACP-KS/AT/DH/KR/ACP-Te	SAV_419, pteA1	Streptomyces avermitilis MA-4680	KS/AT/ACP-KS/AT/KR/ACP-KS/AT/DH/KR/ACP-KS/AT/DH/KR/ACP-KS/AT/DH/KR/ACP	52 / 64
	NRPS	2	NCAST_25_01210	1307	A/T	O3I_002055	N. brasiliensis ATCC 700358	A/T	82 / 89
		4	NCAST_11_00880	2424	A/T-C/A/T-C	nfa7170	N. farcinica IFM 10152	A/T-C/A/T-C	68 / 78
			NCAST_11_00870	1940	A/T-C/A/T-Te	nfa7180	N. farcinica IFM 10152	A/T-C/A/T-Te	60 / 70
			NCAST_11_00860	2422	A/T-C/A/T-C	O3I_004080	N. brasiliensis ATCC 700358	A/T-C/A/T-C	68 / 78
			NCAST_11_00850	5562	A/T-C/A/T-C/A/T-C/A/T-C/A/T-Te	NOCYR_0753	N. cyriacigeorgica GUH-2	A/T-C/A/T-C/A/T-C/A/T-C/A/T-Te	66 / 76
		25	NCAST_32_02950	4555	C/A/T-C/A/T-C/A/T-C/A/T-Te	O3I_026465	N. brasiliensis ATCC 700358	C/A/T-C/A/T-C/A/T-C/A/T-Te	70 / 79
		27	NCAST_05_01440¶	4271	C/A/T/E-C/A/T-C/A/T/E-Te	NOCYR_4062	N. cyriacigeorgica GUH-2	C/A/T/E-C/A/T-C/A/T/E-Te	73 / 82
		28	NCAST_05_01330¶	1957	A/T-C/A/T-Te	O3I_004080	N. brasiliensis ATCC 700358	A/T-C/A/T-C	47 / 59
		31	NCAST_37_01260	2959	C/A/T-C/A/T-Te	O3I_033045	N. brasiliensis ATCC 700358	C/A/T/E-C/T-C/A/T-C/A/T-Te	68 / 76
		35	NCAST_20_04250	14596	C/A/T-C/A/T-C/A/T-C/A/T-C/A/T-C/A/T/E-C/A/T-C/A/T-C/A/T-C/A/T-C/A/T-C/A/T/E-C	NOCYR_4800	N. cyriacigeorgica GUH-2	C/A/T-C/A/T-C/A/T-C/A/T-C/A/T-C/A/T/E-C/A/T-C/A/T-C/A/T-C/A/T-C/A/T-C/A/T/E-C	77 / 84
		36	NCAST_20_03980	5949	C/A/T-C/A/T-C/A/T-C/A/T-C/A/T-C	nfa50630	N. farcinica IFM 10152	C/A/T-C/A/T-C/A/T-C/A/T-C/A/T-C	67 / 75
		38	NCAST_32_06720	5399	A/T/E-C/A/T/E-C/A/T-C/A/T-Te	nfa7180	N. farcinica IFM 10152	A/T-C/A/T-Te	60 / 70
		39	NCAST_37_01040	4565	C/A/T/E-C/A/T-C/A/T-C/T-Te	WSS_A19309	Rhodococcus opacus M213	C/A/T/E-C/A/T-C/A/T-C/A/T-Te	43 / 59
		47	NCAST_05_01800	2056	A/T-C/A/T/Red	RHOER0001_6684	Rhodococcus erythropolis SK121	A/T-C/A/T-C	55 / 68
		48	NCAST_05_04970	7602	A/T-C/A/T-C/A/T-C/A/T-C/A/T-C/A/T-C/A/T-Te	NOCYR_4843	N. cyriacigeorgica GUH-2	A/T-C/A/T-C/A/T-C/A/T-C/A/T-C/A/T-C/A/T-C/A/T-Te	53 / 64
		49	NCAST_32_04540	1969	C/A/T-C/T/Red	NOCYR_4098	N. cyriacigeorgica GUH-2	C/A/T-C/T/Red	58 / 68
	PKS-I/ NRPS hybrid	5	NCAST_11_00460	250	Te	nfa7630, nbtA	N. farcinica IFM 10152	Te	75 / 86
			NCAST_11_00450	439	KS	nfa7640, nbtB	N. farcinica IFM 10152	KS	80 / 86
			NCAST_11_00440	1049	AT/KR/ACP	nfa7650, nbtC	N. farcinica IFM 10152	AT/KR/ACP	65 / 75
			NCAST_11_00430	1686	C/A/T-C/T	nfa7660, nbtD	N. farcinica IFM 10152	C/A/T-C/T	72 / 80
			NCAST_11_00420	1510	C/A/T/E	nfa7670, nbtE	N. farcinica IFM 10152	C/A/T/E	72 / 79
			NCAST_13_01740	1171	T-Cy/A/T	nfa7680, nbtF	N. farcinica IFM 10152	T-Cy/A/T	65 / 74
		50	NCAST_30_00340	3411	A/T-KS/AT/DH/KR/ACP-C	GOAMR_16_00050	Gordonia amarae NBRC 15530	KS/AT/DH/KR/ACP-KS/AT/DH/KR/ACP-Te	53 / 67
			NCAST_30_00330	925	ACP-?	STVIR_8609	Streptomyces viridochromogenes Tue57	ACP	48 / 61
N. brasiliensis NBRC 14402T	PKS-I	1	NBRGN_027_03110	1808	ACP-KS/AT/ACP/ACP-Te	O3I_000755	N. brasiliensis ATCC 700358	ACP-KS/AT/ACP/ACP-Te	91 / 94
		13	NBRGN_060_01820	2081	KS/AT/DH/ER/KR/ACP	O3I_018640	N. brasiliensis ATCC 700358	KS/AT/DH/ER/KR/ACP	97 / 98
		14	NBRGN_060_01510	2818	KS/AT/DH/MT/ER/KR/ACP-Te	O3I_018810	N. brasiliensis ATCC 700358	KS/AT/DH/MT/ER/KR/ACP-Te	98 / 99
		15	NBRGN_060_01120	1617	ACP-KS/AT/KR/ACP	O3I_018990	N. brasiliensis ATCC 700358	ACP-KS/AT/KR/ACP	92 / 94
		16	NBRGN_060_00540	1028	KS/AT/ACP	O3I_019285	N. brasiliensis ATCC 700358	KS/AT/ACP	92 / 94
			NBRGN_060_00550	2151	KS/AT/DH/KR/ACP/Red	O3I_019280	N. brasiliensis ATCC 700358	KS/AT/DH/KR/ACP	92 / 95
		22	NBRGN_024_00320	1966	KS/AT/ACP/KR/DH	O3I_023120, putative pksE	N. brasiliensis ATCC 700358	KS/AT/ACP/KR/DH	97 / 98
		26	NBRGN_037_00370	654	ACP-KS	O3I_029065	N. brasiliensis ATCC 700358	ACP-KS/AT/DH/KR/ACP	91 / 93
			NBRGN_037_00380	1251	AT/DH/KR/ACP				90 / 93
			NBRGN_037_00390	1073	KS-Te	O3I_029060	N. brasiliensis ATCC 700358	KS-Te	92 / 94
		37	NBRGN_065_00920	80	ACP	O3I_041665	N. brasiliensis ATCC 700358	ACP	99 / 100
			NBRGN_065_00930	1380	KS/AT/KR	O3I_041670	N. brasiliensis ATCC 700358	KS/AT/KR	92 / 93
		51	NBRGN_066_00620	1743	KS/AT/DH/KR/ACP	BN159_2140, ppsD	Streptomyces davawensis JCM 4913	KS/AT/DH/KR/ACP	39 / 52
			NBRGN_054_01060	1769	KS/AT/DH/KR/ACP	BN159_2140, ppsD	Streptomyces davawensis JCM 4913	KS/AT/DH/KR/ACP	38 / 50
	NRPS	2	NBRGN_027_00550	1312	A/T	O3I_002055	N. brasiliensis ATCC 700358	A/T	99 / 99
		3	NBRGN_027_00030	2419	C/A/T-C/A/T-Te	O3I_002325	N. brasiliensis ATCC 700358	C/A/T-C/A/T-Te	96 / 97
		4	NBRGN_056_00550	>1,638	A/T-C/A ....(partial by contig terminal)	O3I_004080	N. brasiliensis ATCC 700358	A/T-C/A/T-C	99 / 99
			NBRGN_112_01590	3888	A/T-C/A/T-C/A/T-C/A/T-Te	O3I_004085	N. brasiliensis ATCC 700358	A/T-C/A/T-C/A/T-C/A/T-Te	97 / 98
			NBRGN_112_01580	5621	A/T-C/A/T-C/A/T-C/A/T-C/A/T-Te	O3I_004090	N. brasiliensis ATCC 700358	A/T-C/A/T-C/A/T-C/A/T-C/A/T-Te	97 / 98
		6	NBRGN_110_00930	2231	A/T-C/A/T/Red	O3I_007355	N. brasiliensis ATCC 700358	A/T-C/A/T/Red	93 / 95
		17	NBRGN_061_00070	610	A/T	O3I_021160, lgrB	N. brasiliensis ATCC 700358	A/T	95 / 96
			NBRGN_061_00060	1460	C/A/T/oR	O3I_021155, lgrD	N. brasiliensis ATCC 700358	C/A/T	92 / 94
			NBRGN_061_00010	>3,172	A/MT/T-C/A/T-C/T-C… (partial by contig terminal)	OPAG_09103	Rhodococcus opacus PD630	A/MT/T-C/A/T-C/A/T-C/A/T-C/A/T/E-C/A/T-C/A/T-Te	49 / 60
		18	NBRGN_061_00440	5084	C/A/T-C/A/T-C/A/MT/T-C/A/MT/T	O3I_021345	N. brasiliensis ATCC 700358	C/A/T-C/A/T-C/A/MT/T-C/A/MT/T	94 / 96
			NBRGN_061_00430	6913	C/A/T-C/A/T/E-C/A/T/E-C/A/T-C/A/MT/T-Te	O3I_021340	N. brasiliensis ATCC 700358	C/A/T-C/A/T/E-C/A/T/E-C/A/T-C/A/MT/T-Te	93 / 95
		21	NBRGN_002_00020	2479	C/A/T-C/A/T-C	O3I_022780	N. brasiliensis ATCC 700358	C/A/T-C/A/T-C	91 / 94
			NBRGN_002_00170	>4,611	C/A/T-C/A/T-C/A/MT/T-C/A…(partial by contig terminal)	O3I_022700	N. brasiliensis ATCC 700358	C/A/T-C/A/T-C/A/MT/T-C/A/T/E-C/A/T-C/A/T-C/A/T-Te	92 / 94
			NBRGN_080_00510	3988	T/E-C/A/T- C/A/T- C/A/T-Te				91 / 94
		25	NBRGN_068_01480	4536	C/A/T-C/A/T-C/A/T-C/A/T-Te	O3I_026465	N. brasiliensis ATCC 700358	C/A/T-C/A/T-C/A/T-C/A/T-Te	98 / 98
		27	NBRGN_016_00570	4442	C/A/T/E-C/A/T-C/A/T/E-Te	O3I_032155	N. brasiliensis ATCC 700358	C/A/T/E-C/A/T-C/A/T/E-Te	96 / 96
		31	NBRGN_083_00060	4472	C/A/T/E-C/T-C/A/T-C/A/T-Te	O3I_033045	N. brasiliensis ATCC 700358	C/A/T/E-C/T-C/A/T-C/A/T-Te	96 / 97
		32	NBRGN_023_00700	78	T	O3I_034380	N. brasiliensis ATCC 700358	T	96 / 96
			NBRGN_023_00710	1479	C/A/T/oR	O3I_034385	N. brasiliensis ATCC 700358	C/A/T/R	92 / 94
		33	NBRGN_058_00040	1395	C/A/T-Te	O3I_034810	N. brasiliensis ATCC 700358	C/A/T-Te	96 / 96
		35	NBRGN_057_00530	14592	C/A/T-C/A/T-C/A/T-C/A/T-C/A/T-C/A/T/E-C/A/T-C/A/T-C/A/T-C/A/T-C/A/T-C/A/T/E-C	O3I_037910	N. brasiliensis ATCC 700358	C/A/T-C/A/T-C/A/T-C/A/T-C/A/T-C/A/T/E-C/A/T-C/A/T-C/A/T-C/A/T-C/A/T-C/A/T/E-C	98 / 98
	PKS-I/ NRPS hybrid	5	NBRGN_112_01110	1389	C/A/T	O3I_004310	N. brasiliensis ATCC 700358	C/A/T	96 / 97
			NBRGN_112_01090	528	C/T	O3I_004320	N. brasiliensis ATCC 700358	C/T	92 / 95
			NBRGN_112_01080	1442	C/A/T	O3I_004325	N. brasiliensis ATCC 700358	C/A/T	95 / 97
			NBRGN_112_01070	1148	T-Cy/A/T	O3I_004330	N. brasiliensis ATCC 700358	T-Cy/A/T	98 / 98
			NBRGN_112_01060	2046	C/A/T/E-C	O3I_004335	N. brasiliensis ATCC 700358	C/A/T/E-C	97 / 98
			NBRGN_112_01050	254	Te	O3I_004340	N. brasiliensis ATCC 700358	Te	99 / 99
			NBRGN_112_01040	442	KS	O3I_004345	N. brasiliensis ATCC 700358	KS	97 / 97
			NBRGN_112_01030	1041	AT/KR/ACP	O3I_004350	N. brasiliensis ATCC 700358	AT/KR/ACP	95 / 96
		12	NBRGN_032_00450	1097	ACP-KS/AT/ACP	O3I_017000	N. brasiliensis ATCC 700358	ACP-KS/AT/ACP	95 / 97
			NBRGN_032_00440	1677	C/T-C/A/T	O3I_017005	N. brasiliensis ATCC 700358	C/T-C/A/T	96 / 97
			NBRGN_032_00430	993	KS/AT/ACP	O3I_017010	N. brasiliensis ATCC 700358	KS/AT/ACP	97 / 97
			NBRGN_032_00420	1879	C/A/MT/T/Red	O3I_017015	N. brasiliensis ATCC 700358	C/A/MT/T/Red	96 / 97
		20	NBRGN_024_00900	618	A/T	O3I_022800	N. brasiliensis ATCC 700358	A/T	96 / 97
			NBRGN_024_00910	1441	KS/ACP-C	O3I_022795	N. brasiliensis ATCC 700358	KS/ACP-C	94 / 95
			NBRGN_024_00930	>710	C/A… (partial by contig terminal)	O3I_022785	N. brasiliensis ATCC 700358	C/A/T/E-C/A/T/E-C	89 / 93
		23	NBRGN_072_00110	502	T-C	O3I_025165	N. brasiliensis ATCC 700358	T-C	94 / 96
			NBRGN_072_00120	593	A/T	O3I_025170	N. brasiliensis ATCC 700358	A/T	91 / 93
			NBRGN_072_00140	413	C	O3I_025180	N. brasiliensis ATCC 700358	C	92 / 94
			NBRGN_072_00150	249	Te	O3I_025185	N. brasiliensis ATCC 700358	Te	94 / 96
			NBRGN_072_00160	838	ACP-KS/ACP	O3I_025190	N. brasiliensis ATCC 700358	ACP-KS/ACP	93 / 95
			NBRGN_072_00170	236	Te	O3I_025195	N. brasiliensis ATCC 700358	Te	96 / 96
			NBRGN_072_00190	914	A/T	O3I_025205	N. brasiliensis ATCC 700358	A/T	92 / 95
N. brasiliensis IFM 10847	PKS-I	1	NBRGI_042_00590	1802	ACP-KS/AT/ACP/ACP-Te	O3I_000755	N. brasiliensis ATCC 700358	ACP-KS/AT/ACP/ACP-Te	89 / 93
		11	NBRGI_087_00780	2214	KS/AT/ACP/ACP/KR	O3I_016575, pfaA	N. brasiliensis ATCC 700358	KS/AT/ACP/ACP/KR	91 / 93
		13	NBRGI_165_00260	2122	KS/AT/DH/ER/KR/ACP	O3I_018640	N. brasiliensis ATCC 700358	KS/AT/DH/ER/KR/ACP	96 / 97
		14	NBRGI_215_00300	2545	KS/AT/DH/MT/ER/KR	O3I_018810	N. brasiliensis ATCC 700358	KS/AT/DH/MT/ER/KR/ACP-Te	98 / 98
			NBRGI_215_00280	527	kr/ACP-Te				99 / 100
		15	NBRGI_113_00110	1628	ACP-KS/AT/KR/ACP	O3I_018990	N. brasiliensis ATCC 700358	ACP-KS/AT/KR/ACP	92 / 94
		16	NBRGI_047_00080	1033	KS/AT/ACP	O3I_019285	N. brasiliensis ATCC 700358	KS/AT/ACP	91 / 93
			NBRGI_047_00090	2138	KS/AT/DH/KR/ACP	O3I_019280	N. brasiliensis ATCC 700358	KS/AT/DH/KR/ACP	92 / 95
		22	NBRGI_208_00160	1975	KS/AT/ACP/KR/DH	O3I_023120, putative pksE	N. brasiliensis ATCC 700358	KS/AT/ACP/KR/DH	96 / 97
		26	NBRGI_185_00520	1880	ACP-KS/AT/DH/KR/ACP	O3I_029065	N. brasiliensis ATCC 700358	ACP-KS/AT/DH/KR/ACP	92 / 94
			NBRGI_185_00510	1076	KS-Te	O3I_029060	N. brasiliensis ATCC 700358	KS-Te	91 / 94
		37	NBRGI_209_00490	37	ACP	O3I_041665	N. brasiliensis ATCC 700358	ACP	97 / 100
			NBRGI_209_00480	1328	KS/AT	O3I_041670	N. brasiliensis ATCC 700358	KS/AT/KR	91 / 94
			NBRGI_209_00460	465	KR				94 / 94
		51	NBRGI_069_00380	1765	KS/AT/DH/KR/ACP	BN159_2140, ppsD	Streptomyces davawensis JCM 4913	KS/AT/DH/KR/ACP	39 / 52
		52	NBRGI_015_00750	2079	KS/AT/DH/ER/KR/ACP	MyctuDRAFT_0414	Mycobacterium tusciae JS617	KS/AT/DH/ER/KR/ACP	47 / 60
	NRPS	2	NBRGI_073_00150	1312	A/T	O3I_002055	N. brasiliensis ATCC 700358	A/T	98 / 99
		3	NBRGI_158_00030	2469	C/A/T-C/A/T-Te	O3I_002325	N. brasiliensis ATCC 700358	C/A/T-C/A/T-Te	96 / 97
		4	NBRGI_221_00020	2445	A/T-C/A/T-C	O3I_004080	N. brasiliensis ATCC 700358	A/T-C/A/T-C	99 / 99
			NBRGI_160_00010	>1,672	...T-C/A/T-Te (partial by contig terminal)	O3I_004085	N. brasiliensis ATCC 700358	A/T-C/A/T-C/A/T-C/A/T-Te	96 / 97
			NBRGI_160_00020	5131	A/T-C/A/T-C/A/T-C/A/T-C/A	O3I_004090	N. brasiliensis ATCC 700358	A/T-C/A/T-C/A/T-C/A/T-C/A/T-Te	97 / 98
			NBRGI_160_00030	514	T-Te				98 / 99
		6	NBRGI_170_00010	1766	T-C/A/T/Red	O3I_007355	N. brasiliensis ATCC 700358	A/T-C/A/T/Red	91 / 94
		17	NBRGI_016_00070	495	A/T	O3I_021160, lgrB	N. brasiliensis ATCC 700358	A/T	92 / 95
			NBRGI_016_00060	1460	C/A/T	O3I_021155, lgrD	N. brasiliensis ATCC 700358	C/A/T	92 / 94
		18	NBRGI_107_00450	5013	C/A/T-C/A/T-C/A/MT/T-C/A/MT/T	O3I_021345	N. brasiliensis ATCC 700358	C/A/T-C/A/T-C/A/MT/T-C/A/MT/T	93 / 95
			NBRGI_107_00440	1634	C/A/T-C	O3I_021340	N. brasiliensis ATCC 700358	C/A/T-C/A/T/E-C/A/T/E-C/A/T-C/A/MT/T-Te	93 / 95
			NBRGI_107_00430	717	T-Te				94 / 95
		21	NBRGI_098_00010	8715	C/A/T-C/A/T-C/A/MT/T-C/A/T/E-C/A/T-C/A/T-C/A/T-Te	O3I_022700	N. brasiliensis ATCC 700358	C/A/T-C/A/T-C/A/MT/T-C/A/T/E-C/A/T-C/A/T-C/A/T-Te	91 / 94
		25	NBRGI_081_00200	4577	C/A/T-C/A/T-C/A/T-C/A/T-Te	O3I_026465	N. brasiliensis ATCC 700358	C/A/T-C/A/T-C/A/T-C/A/T-Te	98 / 98
		27	NBRGI_090_00180	4425	C/A/T/E-C/A/T-C/A/T/E-Te	O3I_032155	N. brasiliensis ATCC 700358	C/A/T/E-C/A/T-C/A/T/E-Te	94 / 96
		31	NBRGI_062_00950	2786	C/T-C/A/T-C/A/T-Te	O3I_033045	N. brasiliensis ATCC 700358	C/A/T/E-C/T-C/A/T-C/A/T-Te	95 / 96
		32	NBRGI_080_00030	78	T	O3I_034380	N. brasiliensis ATCC 700358	T	99 / 98
			NBRGI_080_00020	1581	C/A/T/oR	O3I_034385	N. brasiliensis ATCC 700358	C/A/T/R	92 / 93
		33	NBRGI_077_00430	1395	C/A/T-Te	O3I_034810	N. brasiliensis ATCC 700358	C/A/T-Te	94 / 96
		35	NBRGI_082_00560	2620	T-C/A/T/E-C	O3I_037910	N. brasiliensis ATCC 700358	C/A/T-C/A/T-C/A/T-C/A/T-C/A/T-C/A/T/E-C/A/T-C/A/T-C/A/T-C/A/T-C/A/T-C/A/T/E-C	97 / 98
	PKS-I/ NRPS hybrid	5	NBRGI_009_00460	1440	C/A/T	O3I_004310	N. brasiliensis ATCC 700358	C/A/T	94 / 96
			NBRGI_009_00440	557	C/T	O3I_004320	N. brasiliensis ATCC 700358	C/T	91 / 93
			NBRGI_009_00430	1439	C/A/T	O3I_004325	N. brasiliensis ATCC 700358	C/A/T	94 / 95
			NBRGI_009_00420	1148	T-Cy/A/T	O3I_004330	N. brasiliensis ATCC 700358	T-Cy/A/T	96 / 97
			NBRGI_009_00410	2036	C/A/T/E-C	O3I_004335	N. brasiliensis ATCC 700358	C/A/T/E-C	96 / 97
			NBRGI_009_00400	254	Te	O3I_004340	N. brasiliensis ATCC 700358	Te	99 / 99
			NBRGI_009_00390	442	KS	O3I_004345	N. brasiliensis ATCC 700358	KS	95 / 97
			NBRGI_009_00380	1039	AT/KR/ACP	O3I_004350	N. brasiliensis ATCC 700358	AT/KR/ACP	95 / 96
		9	NBRGI_008_00110	660	A/T	O3I_015055	N. brasiliensis ATCC 700358	A/T	92 / 95
			NBRGI_008_00080?	948	C	O3I_015040	N. brasiliensis ATCC 700358	C	92 / 95
			NBRGI_008_00060	1256	A-KR/ACP	O3I_015030	N. brasiliensis ATCC 700358	A-KR/ACP	92 / 94
		10	NBRGI_149_00160	1308	C/A/T-Te	SCAT_p1180	Streptomyces cattleya ATCC 35852	C/A/T-Te	60 / 73
			NBRGI_149_00170	3046	A/T-C/A/T-KS/KR/ACP	SCAT_p1181	Streptomyces cattleya ATCC 35852	A/T-C/A/T-KS/KR/ACP-Te	61 / 71
		12	NBRGI_006_00860	1101	ACP-KS/AT/ACP	O3I_017000	N. brasiliensis ATCC 700358	ACP-KS/AT/ACP	95 / 97
			NBRGI_006_00850	1766	C/T-C/A/T	O3I_017005	N. brasiliensis ATCC 700358	C/T-C/A/T	95 / 97
			NBRGI_006_00840	1094	KS/AT/ACP	O3I_017010	N. brasiliensis ATCC 700358	KS/AT/ACP	97 / 97
			NBRGI_006_00830	1879	C/A/MT/T/Red	O3I_017015	N. brasiliensis ATCC 700358	C/A/MT/T/Red	95 / 97
		20	NBRGI_040_00090	617	A/T	O3I_022800	N. brasiliensis ATCC 700358	A/T	95 / 96
			NBRGI_040_00100	1441	KS/ACP-C	O3I_022795	N. brasiliensis ATCC 700358	KS/ACP-C	93 / 94
			NBRGI_040_00120	3470	C/A/T/E-C/A/T/E-C	O3I_022785	N. brasiliensis ATCC 700358	C/A/T/E-C/A/T/E-C	92 / 94
			NBRGI_040_00130	1320	C/A/T	O3I_022780	N. brasiliensis ATCC 700358	C/A/T-C/A/T-C	88 / 91
			NBRGI_040_00140	1421	C/A/T-C				92 / 95
		23	NBRGI_075_00280	520	T-C	O3I_025165	N. brasiliensis ATCC 700358	T-C	94 / 96
			NBRGI_075_00290	593	A/T	O3I_025170	N. brasiliensis ATCC 700358	A/T	91 / 94
			NBRGI_075_00310	430	C	O3I_025180	N. brasiliensis ATCC 700358	C	93 / 96
			NBRGI_075_00320	156	Te	3I_025185	N. brasiliensis ATCC 700358	Te	94 / 95
			NBRGI_075_00330	838	ACP-KS/ACP	O3I_025190	N. brasiliensis ATCC 700358	ACP-KS/ACP	93 / 95
			NBRGI_075_00350	236	Te	O3I_025195	N. brasiliensis ATCC 700358	Te	94 / 96
			NBRGI_075_00370	914	A/T	O3I_025205	N. brasiliensis ATCC 700358	A/T	92 / 94
*identity / similarity
¶ORFs of NCAST_05_01440 gene and NCAST_05_01330 gene of N. asteroids are adjacent each other but separated by 10 kb. Because both gene have own Te domains, we considered them two independent clusters. Other clusters are separated by more than 25 kb. Multi-domain enzymes and also ORFs which form a cluster with adjacent genes are listed, but ORFs which contain only one domain (monomers) are exclude…
A, adenylation; ACP, acyl carrier protein; AMT, aminotransferase; AT, acyltransferase; C, condensation; Cy, cyclization; DH, dehydratase; E, epimeration; ER, enoylreductase; KS, ketosynthase; MT, methylation; oR, off-loading reductase; Red, reductase; T, thiolation; Te, thioesterase
When domain organizations between each ORF and its Blast hit differed, the domains were typed in boldface.
†When genes are partial, compared with orthologous genes in other Nocardia strains, the locus_tags are shown in gray.
